# Supplementary material for: Fire-Retardant Flexible Foamed Polyurethane (PU)-Based Composites: Armed and Charmed Ground Tire Rubber (GTR) Particles
Source: Polymers (Basel). 2024 Feb 28;16(5):656. doi: 10.3390/polym16050656 (PMC10934310; doi:10.3390/polym16050656)
Supplement: Supplementary file 1 [file polymers-16-00656-s001.zip]

Archive with 1 entries (1 files):
- polymers-2862322-supplementary.pdf
